# Supplementary material for: Application value of volumetric CT value in quantifying the activity of a pulmonary tuberculoma
Source: PLoS One. 2024 Aug 12;19(8):e0306875. doi: 10.1371/journal.pone.0306875 (PMC11318928; doi:10.1371/journal.pone.0306875)
Supplement: S1 Data — (XLSX) [file pone.0306875.s001.xlsx]

## Sheet: Sheet1
						inactive		active
						100.04		34.72
						62.94		31.08
						142.1		21.79
						86.4		34.73
						70.97		31.08
						156.75		48.56
						56.23		36.35
						120.59		29.31
						70.15		37.1
						56.45		36.55
						45.79		30.57
						54.35		25.32
						94.56		37.16
						79.08		22.08
						61.42		44.85
						56.35		20.52
						92.35		36.16
						56.79		37.23
						157.36		30.74
						168.26		30.18
						59.25		34.22
						59.38		26.66
						226.26		37.22
						148.35		36.23
						108.13		32.19
						78.74		37.55
						108.26		37.22
						59.37		34.12
						138.57		24.12
						57.26		26.33
						65.13		34.22
						66.04		25.33
						54.53		26.32
						169.93		36.44
						53.56		35.54
						57.33		24.33
						46.92		23.55
						119.46		36.21
						110.04		35.23
						122.94		27.34
						162.1		30.45
						76.4		20.36
						50.97		30.35
						96.75		21.11
						55.94		34.45
						110.08		36.17
						70.97		36.24
						518.24		37.12
						53.18		22.24
						98.33		31.43
						62.89		29.43
						90.27		32.83
						86.24		30.35
						49.34		34.13
						60.87		20.18
						65.41		22.78
						47.8		30.42
						128.58		35.89
						130.04		32.24
						142.94		33.56
						132.1		34.54
						86.4		36.23
						70.97		35.23
						106.75		27.37
								29.08
								26.78
								30.57
								27.32
								34.16
								28.1
								44.49
								24.88
								35.16
								36.23
								30.74
								54.23
								30.18
								33.22
								35.66
								37.22
								36.23
								28.99
								37.55
								36.57
								37.24
								37.12
								27.24
								22.43
								28.57
								31.08
								48.56
								36.55
								28.39
								34.44
								36.55
								30.57
								27.32
								53.34
								37.16
								28.08
								44.63
								26.74
								35.16
								34.89
								30.18
								33.22
								35.66
								36.22
